# Supplementary material for: A small dose of remifentanil pretreatment suppresses sufentanil-induced cough during general anesthesia induction: a randomized, double-blind, placebo-controlled trial
Source: BMC Anesthesiol. 2019 Aug 28;19:164. doi: 10.1186/s12871-019-0836-1 (PMC6712682; doi:10.1186/s12871-019-0836-1)
Supplement: Supplementary file 1 — Original data. This is the dataset supporting the conclusions of this article, including demographic characteristics, severity of cough, hemodynamic changes and side effects or unintended effects. (XLSX 16 kb) [file 12871_2019_836_MOESM1_ESM.xlsx]

## Sheet: 舒芬呛咳
Original data
case	group	ASA	height	weight	BMI	cough	MAP0	MAP1	MAP2	MAP3	HR0	HR1	HR2	HR3	Side effects
1	2	1	176-180	86-90	25.1-28	1	99	76	77	72	85	68	64	63	0
2	2	2	156-160	65-70	25.1-28	1	65	63	97	63	64	60	65	65	0
3	2	1	156-160	51-55	20.1-25	1	76	63	65	65	60	60	60	60	0
4	2	2	166-170	55-60	20.1-25	1	103	83	82	82	70	60	60	60	0
5	2	1	166-170	61-65	20.1-25	1	93	83	70	70	90	80	70	69	0
6	2	2	161-165	71-75	25.1-28	1	103	84	120	110	63	59	80	60	0
7	2	1	156-160	51-55	20.1-25	1	78	59	90	67	102	68	99	90	0
8	2	1	161-165	51-55	20.1-25	1	103	73	100	70	78	70	64	70	0
9	2	2	156-160	61-65	20.1-25	1	100	68	80	88	66	62	65	66	0
10	2	2	150-155	61-65	25.1-28	1	109	83	110	123	86	67	85	90	0
11	2	1	171-175	55-60	18-20	1	98	90	98	90	101	70	78	70	0
12	2	2	161-165	71-75	25.1-28	1	116	84	98	87	75	68	80	65	0
13	2	1	156-160	61-65	20.1-25	1	101	80	100	102	98	74	77	78	0
14	2	2	166-170	51-55	18-20	1	84	68	97	89	75	70	83	69	0
15	2	2	156-160	61-65	25.1-28	4	86	71	86	75	60	52	60	49	0
16	2	1	166-170	55-60	20.1-25	1	75	62	76	72	71	60	65	52	0
17	2	1	166-170	55-60	20.1-25	1	97	90	110	115	76	72	93	71	0
18	2	2	161-165	71-75	25.1-28	1	101	73	85	85	77	65	87	87	0
19	2	2	150-155	55-60	20.1-25	1	103	78	108	85	77	60	69	63	0
20	2	2	171-175	76-80	25.1-28	1	116	110	103	86	84	80	82	66	0
21	2	2	156-160	61-65	20.1-25	1	88	77	102	107	62	59	90	70	0
22	2	2	166-170	55-60	20.1-25	1	108	81	77	66	77	65	87	65	0
23	2	2	156-160	45-50	18-20	1	85	71	74	70	76	59	60	58	0
24	2	2	176-180	61-65	20.1-25	2	87	70	99	91	78	71	93	74	0
25	2	2	161-165	55-60	20.1-25	1	112	81	124	115	66	53	86	70	0
26	2	2	166-170	71-75	25.1-28	1	96	98	76	99	54	43	62	65	0
27	2	2	171-175	61-65	20.1-25	1	83	73	86	75	58	53	57	46	0
28	2	2	176-180	81-85	25.1-28	1	100	106	109	96	77	73	78	77	0
29	2	2	166-170	65-70	20.1-25	1	106	84	83	85	87	72	69	78	0
30	2	1	156-160	61-65	20.1-25	1	105	76	110	98	104	84	126	109	0
31	2	1	161-165	55-60	20.1-25	1	106	102	112	83	103	103	106	95	0
32	2	2	156-160	55-60	20.1-25	1	117	86	99	85	71	58	70	67	0
33	2	1	156-160	55-60	20.1-25	1	106	87	88	98	77	70	64	60	0
34	2	2	156-160	45-50	18-20	1	98	60	69	64	80	66	64	60	0
35	2	2	166-170	51-55	18-20	1	107	81	97	89	75	91	69	63	0
36	2	2	161-165	65-70	25.1-28	1	108	81	66	50	62	54	87	73	0
37	2	2	156-160	65-70	25.1-28	1	89	76	100	80	94	78	114	95	0
38	2	2	166-170	55-60	20.1-25	1	116	63	114	92	71	54	95	79	0
39	2	2	166-170	55-60	20.1-25	1	98	78	137	102	88	66	90	69	0
40	2	2	171-175	55-60	20.1-25	1	87	69	76	73	87	74	89	84	0
41	2	2	156-160	55-60	20.1-25	1	92	86	100	102	87	74	89	84	0
42	2	2	156-160	55-60	20.1-25	1	110	129	102	76	87	106	100	84	0
43	1	1	156-160	45-50	18-20	1	98	67	72	71	107	92	92	86	0
44	1	2	161-165	61-65	20.1-25	1	77	52	89	55	68	62	70	58	0
45	1	2	156-160	51-55	20.1-25	1	109	67	126	59	85	51	71	47	0
46	1	1	156-160	55-60	20.1-25	1	114	82	110	90	82	69	78	82	0
47	1	2	150-155	51-55	20.1-25	3	104	69	110	69	99	80	87	71	0
48	1	2	150-155	61-65	25.1-28	1	114	83	90	78	81	78	100	73	0
49	1	2	161-165	51-55	20.1-25	4	96	73	65	66	92	80	83	70	0
50	1	1	150-155	51-55	20.1-25	4	78	61	66	78	70	68	72	65	0
51	1	1	150-155	45-50	20.1-25	1	115	87	86	81	94	61	72	65	0
52	1	2	156-160	65-70	25.1-28	1	117	100	130	93	68	73	90	72	0
53	1	2	156-160	55-60	20.1-25	1	90	77	146	106	100	84	109	58	0
54	1	1	150-155	55-60	20.1-25	1	75	63	68	63	60	54	48	54	0
55	1	1	171-175	65-70	20.1-25	4	80	75	80	80	75	73	72	75	0
56	1	1	156-160	55-60	20.1-25	2	79	60	72	68	65	44	50	55	0
57	1	2	166-170	51-55	18-20	4	95	68	75	75	125	110	99	99	0
58	1	2	156-160	55-60	20.1-25	4	87	63	116	62	101	92	85	65	0
59	1	3	156-160	51-55	20.1-25	1	70	70	92	96	120	100	112	102	0
60	1	1	166-170	65-70	20.1-25	1	100	76	76	86	80	60	50	50	0
61	1	2	176-180	65-70	20.1-25	3	98	76	107	114	82	74	78	80	0
62	1	2	166-170	55-60	20.1-25	1	104	82	110	68	76	61	70	59	0
63	1	2	171-175	65-70	20.1-25	1	72	64	75	67	75	70	86	78	0
64	1	2	176-180	76-80	20.1-25	1	79	81	75	67	64	63	53	53	0
65	1	1	161-165	61-65	20.1-25	1	111	80	104	87	61	57	53	55	0
66	1	2	156-160	51-55	20.1-25	1	87	93	92	92	79	75	66	67	0
67	1	1	156-160	51-55	20.1-25	2	100	65	87	81	79	77	109	78	0
68	1	1	156-160	55-60	20.1-25	1	84	67	68	62	57	50	57	57	0
69	1	2	166-170	65-70	20.1-25	1	111	92	102	112	60	57	62	52	0
70	1	2	156-160	51-55	20.1-25	1	77	71	95	73	72	51	54	49	0
71	1	2	161-165	51-55	20.1-25	1	91	56	74	60	74	54	62	57	0
72	1	1	161-165	51-55	20.1-25	1	98	76	108	82	103	91	95	90	0
73	1	2	150-155	51-55	20.1-25	4	110	85	91	64	70	61	64	53	0
74	1	2	156-160	55-60	20.1-25	4	78	61	66	78	70	68	72	65	0
75	1	2	166-170	55-60	20.1-25	4	88	65	77	73	70	55	66	57	0
76	1	2	171-175	65-70	20.1-25	1	94	72	91	68	76	63	78	72	0
77	1	2	150-155	45-50	20.1-25	1	117	84	120	91	91	81	78	76	0
78	1	1	156-160	55-60	20.1-25	1	114	84	121	105	78	58	74	62	0
79	1	2	150-155	51-55	20.1-25	1	114	74	102	102	73	59	64	64	0
80	1	2	150-155	55-60	20.1-25	1	108	81	112	103	74	55	76	63	0
81	1	2	150-155	55-60	25.1-28	1	114	94	116	100	123	103	82	85	0
82	1	2	161-165	51-55	18-20	1	87	80	94	87	80	62	70	68	0
83	1	1	156-160	51-55	20.1-25	1	102	103	117	111	63	52	89	73	0
84	1	1	156-160	51-55	20.1-25	1	96	73	107	85	73	51	72	55	0
	Group	1=				Cough	1=none	3=moderate
		2=					2=mild	4=severe
